# Supplementary material for: Interpretable Machine Learning Insights into Adhesion and Modulus of Biomedical HA–Dopamine Hydrogels
Source: Gels. 2026 Feb 28;12(3):206. doi: 10.3390/gels12030206 (PMC13025816; doi:10.3390/gels12030206)
Supplement: Supplementary file 1 [file gels-12-00206-s001.zip]

Archive with 1 entries (1 files):
- gels-4184743-supplementary.pdf
